# Supplementary material for: mTORC1 regulates phagosome digestion of symbiotic bacteria for intracellular nutritional symbiosis in a deep-sea mussel
Source: Sci Adv. 2023 Aug 23;9(34):eadg8364. doi: 10.1126/sciadv.adg8364 (PMC10446485; doi:10.1126/sciadv.adg8364)
Supplement: Supplementary file 2 — Tables S1 to S5 [file sciadv.adg8364_tables_s1_to_s5.zip]

Archive with 1 entries (1 files):
- adg8364_Tables_S1_to_S5.xlsx
