# Supplementary material for: mTORC1 regulates phagosome digestion of symbiotic bacteria for intracellular nutritional symbiosis in a deep-sea mussel
Source: Sci Adv. 2023 Aug 23;9(34):eadg8364. doi: 10.1126/sciadv.adg8364 (PMC10446485; doi:10.1126/sciadv.adg8364)
Supplement: Supplementary file 2 — Tables S1 to S5 [file sciadv.adg8364_tables_s1_to_s5.zip › adg8364_Tables_S1_to_S5.xlsx]

## Sheet: Table S1
	Table S1. Summary of dual transcriptome analysis in the host mussel Bathymodiolus japonicus and its methane-oxidizing symbionts.
	Dual transcriptome
						Number of read	Number of transcript	Transcript length (bp)	Number of coding sequence (CDS)
		Cleaned reads				156890244	-	-	-
		ribosomal RNA reads				23850496	-	-	-
		Assembly
			Draft transcriptome assembly using Trinity			-	994581	498768174	-
			Non-redundant transcripts using tr2aacds pipeline			92089058	241317	131903261	-
			Protein coding transcripts			81793822	49998	60946488	-
		Top hit organisms
			Mollusca including Bathymodiolus mussels			67659498	28880	45083652	31359
			Metazoa			270432	1587	1065487	1689
			Other eukaryote			50542	1123	740657	1135
			Methylococcales including methanotrophic symbionts			10084230	1353	3515217	3049
			Epsilon proteobacteria			756058	2154	1646762	2529
			Others bacteria			448668	1775	124018	1941
			Unknown			2366852	12088	7033840	12207

## Sheet: Table_S2
	Table S2. Genes for biosynthesis of steroid and amino acid in the gills of Bathymodiolus japonicus and methane-oxidizing symbionts.
		Gene symbol	Origin of gene name	KEGG NO.	Host TPM	Symbiont TPM
	Steroid biosynthesis
		SQLE, ERG1	squalene monooxygenase	K00511	ND	38.29
		FDFT1	farnesyl-diphosphate farnesyltransferase	K00801	ND	11.4
		LSS, ERG7	lanosterol synthase	K01852	ND	38.29
		CYP51	sterol 14-demethylase	K05917	ND	13.87
		DHCR7	7-dehydrocholesterol reductase	K00213	16.21	ND
		SC5DL, ERG3	Delta7-sterol 5-desaturase	K00227	0.8	ND
		SOAT	sterol O-acyltransferase	K00637	20.43	ND
		LIPA	lysosomal acid lipase/cholesteryl ester hydrolase	K01052	32.92	ND
		EBP	cholestenol Delta-isomerase	K01824	21.44	ND
		CYP2R1	vitamin D 25-hydroxylase	K07419	48.15	ND
		CYP27B1	calcidiol 1-monooxygenase (25-hydroxyvitamin D3 1alpha-hydroxylase)	K07438	17.04	ND
		DHCR24, DWF1	Delta24-sterol reductase	K09828	6.98	ND
		HSD17B7	17beta-estradiol 17-dehydrogenase / 3beta-hydroxysteroid 3-dehydrogenase	K13373	23.77	ND
		LBR	Delta14-sterol reductase (lamin-B receptor)	K19532	20.94	ND
	Amino acid biosynthesis
		hom	homoserine dehydrogenase	K00003	ND	9.51
		hisD	histidinol dehydrogenase	K00013	ND	30.78
		aroE	shikimate dehydrogenase	K00014	ND	493.91
		IDH3	isocitrate dehydrogenase (NAD+)	K00030	12.94	ND
		IDH1, IDH2, icd	isocitrate dehydrogenase	K00031	93.26	14.82
		leuB, IMDH	3-isopropylmalate dehydrogenase	K00052	ND	35.82
		ilvC	ketol-acid reductoisomerase	K00053	ND	40.27
		serA, PHGDH	D-3-phosphoglycerate dehydrogenase / 2-oxoglutarate reductase	K00058	35.56	9.73
		asd	aspartate-semialdehyde dehydrogenase	K00133	ND	13.24
		GAPDH, gapA	glyceraldehyde 3-phosphate dehydrogenase	K00134	217.74	162.11
		argC	N-acetyl-gamma-glutamyl-phosphate reductase	K00145	ND	26.04
		proA	glutamate-5-semialdehyde dehydrogenase	K00147	ND	27.46
		dapB	4-hydroxy-tetrahydrodipicolinate reductase	K00215	ND	103.11
		GLT1	glutamate synthase (NADH)	K00264	2.83	ND
		gltB	glutamate synthase (NADPH/NADH) large chain	K00265	ND	48.31
		proC	pyrroline-5-carboxylate reductase	K00286	27.09	26.61
		metH, MTR	5-methyltetrahydrofolate--homocysteine methyltransferase	K00548	11.91	10.85
		glyA, SHMT	glycine hydroxymethyltransferase	K00600	77.58	58.54
		OTC, argF, argI	ornithine carbamoyltransferase	K00611	2.16	14.48
		tktA, tktB	transketolase	K00615	93.28	ND
		talA, talB	transaldolase	K00616	41.89	155.39
		argJ	glutamate N-acetyltransferase / amino-acid N-acetyltransferase	K00620	ND	493.91
		cysE	serine O-acetyltransferase	K00640	ND	9.8
		metX	homoserine O-acetyltransferase/O-succinyltransferase	K00641	32.38	ND
		metA	homoserine O-succinyltransferase	K00651	ND	14.95
		dapD	2,3,4,5-tetrahydropyridine-2,6-dicarboxylate N-succinyltransferase	K00674	ND	6.87
		hisG	ATP phosphoribosyltransferase	K00765	ND	30.78
		trpD	anthranilate phosphoribosyltransferase	K00766	ND	24.53
		metK	S-adenosylmethionine synthetase	K00789	592.53	40.96
		aroA	3-phosphoshikimate 1-carboxyvinyltransferase	K00800	ND	54.73
		aspB	aspartate aminotransferase	K00812	ND	8.4
		GPT, ALT	alanine transaminase	K00814	10.6	ND
		TAT	tyrosine aminotransferase	K00815	7.64	ND
		hisC	histidinol-phosphate aminotransferase	K00817	ND	54.73
		argD	acetylornithine/N-succinyldiaminopimelate aminotransferase	K00821	ND	14.48
		ilvE	branched-chain amino acid aminotransferase	K00826	9.24	10.86
		serC, PSAT1	phosphoserine aminotransferase	K00831	88.88	63.83
		pfkA, PFK	6-phosphofructokinase 1	K00850	20.83	ND
		PK, pyk	pyruvate kinase	K00873	98.34	162.11
		aroK, aroL	shikimate kinase	K00891	ND	12.14
		PGK, pgk	phosphoglycerate kinase	K00927	16.06	23.6
		lysC	aspartate kinase	K00928	ND	26.76
		argB	acetylglutamate kinase	K00930	ND	44.39
		proB	glutamate 5-kinase	K00931	ND	25.32
		PRPS, prsA	ribose-phosphate pyrophosphokinase	K00948	28.82	59.31
		serB, PSPH	phosphoserine phosphatase	K01079	8.39	7.01
		mtnN, mtn, pfs	adenosylhomocysteine nucleosidase	K01243	ND	7.92
		dapE	succinyl-diaminopimelate desuccinylase	K01439	ND	5.66
		rocF, arg	arginase	K01476	6.28	ND
		hisI	phosphoribosyl-AMP cyclohydrolase	K01496	ND	41.23
		hisE	phosphoribosyl-ATP pyrophosphohydrolase	K01523	ND	151.71
		lysA	diaminopimelate decarboxylase	K01586	3.71	60.92
		trpC	indole-3-glycerol phosphate synthase	K01609	ND	24.53
		ltaE	threonine aldolase	K01620	1.69	ND
		ALDO	fructose-bisphosphate aldolase, class I	K01623	67.47	ND
		aroF, aroG, aroH	3-deoxy-7-phosphoheptulonate synthase	K01626	ND	151.71
		CS, gltA	citrate synthase	K01647	87.4	24.1
		leuA, IMS	2-isopropylmalate synthase	K01649	ND	40.74
		ilvB, ilvG, ilvI	acetolactate synthase I/II/III large subunit	K01652	ND	40.27
		ilvH, ilvN	acetolactate synthase I/III small subunit	K01653	ND	40.27
		trpE	anthranilate synthase component I	K01657	ND	24.53
		trpG	anthranilate synthase component II	K01658	ND	24.53
		ACO, acnA	aconitate hydratase	K01681	35.17	ND
		acnB	aconitate hydratase 2 / 2-methylisocitrate dehydratase	K01682	ND	36.93
		ilvD	dihydroxy-acid dehydratase	K01687	ND	14.48
		ENO, eno	enolase	K01689	123	38.99
		hisB	imidazoleglycerol-phosphate dehydratase	K01693	ND	41.23
		trpA	tryptophan synthase alpha chain	K01695	ND	22.11
		trpB	tryptophan synthase beta chain	K01696	ND	22.11
		CBS	cystathionine beta-synthase	K01697	15.16	ND
		leuC, IPMI-L	3-isopropylmalate/(R)-2-methylmalate dehydratase large subunit	K01703	ND	31.16
		leuD, IPMI-S	3-isopropylmalate/(R)-2-methylmalate dehydratase small subunit	K01704	ND	31.16
		dapA	4-hydroxy-tetrahydrodipicolinate synthase	K01714	ND	27.46
		thrC	threonine synthase	K01733	1.69	9.51
		aroB	3-dehydroquinate synthase	K01735	ND	12.14
		aroC	chorismate synthase	K01736	ND	31.85
		cysK	cysteine synthase	K01738	48.79	ND
		ilvA, tdcB	threonine dehydratase	K01754	5.69	ND
		argH, ASL	argininosuccinate lyase	K01755	10.59	13.64
		CTH	cystathionine gamma-lyase	K01758	9.78	ND
		dapF	diaminopimelate epimerase	K01778	ND	60.92
		rpe, RPE	ribulose-phosphate 3-epimerase	K01783	3.84	68.15
		TPI, tpiA	triosephosphate isomerase (TIM)	K01803	39.2	24.76
		rpiA	ribose 5-phosphate isomerase A	K01807	5.04	68.15
		hisA	phosphoribosylformimino-5-aminoimidazole carboxamide ribotide isomerase	K01814	ND	41.23
		trpF	phosphoribosylanthranilate isomerase	K01817	ND	22.11
		PGAM, gpmA	2,3-bisphosphoglycerate-dependent phosphoglycerate mutase	K01834	50.19	ND
		glnA, GLUL	glutamine synthetase	K01915	129.54	172.67
		argG, ASS1	argininosuccinate synthase	K01940	6.47	24.78
		asnB, ASNS	asparagine synthase (glutamine-hydrolysing)	K01953	4.48	18.27
		PC, pyc	pyruvate carboxylase	K01958	13.98	ND
		thrB2	homoserine kinase type II	K02204	ND	50.22
		hisF	cyclase	K02500	ND	41.23
		hisH	glutamine amidotransferase	K02501	ND	41.23
		hisZ	ATP phosphoribosyltransferase regulatory subunit	K02502	ND	84.43
		aroQ, qutE	3-dehydroquinate dehydratase II	K03786	ND	22.95
		hxlA	3-hexulose-6-phosphate synthase	K08093	ND	218.92
		hxlB	6-phospho-3-hexuloisomerase	K08094	ND	218.92
		cimA	(R)-citramalate synthase	K09011	ND	31.16
		cysM	cysteine synthase B	K12339	ND	63.31
		ALDH18A1, P5CS	delta-1-pyrroline-5-carboxylate synthetase	K12657	20.47	ND
		pheA	chorismate mutase / prephenate dehydratase	K14170	ND	63.83
		dapC	N-succinyldiaminopimelate aminotransferase	K14267	ND	6.87
		GOT1	aspartate aminotransferase, cytoplasmic	K14454	63.17	ND
		GOT2	aspartate aminotransferase, mitochondrial	K14455	61.04	ND
		ACY1	aminoacylase	K14677	18.06	ND
		argAB	amino-acid N-acetyltransferase	K14682	ND	4.68
		gpmI	2,3-bisphosphoglycerate-independent phosphoglycerate mutase	K15633	ND	22.38
		SDS, SDH, CHA1	L-serine/L-threonine ammonia-lyase	K17989	1.53	ND
	TPM; transcripts per kilobase million
	ND; gene in the symbiont genome and the transcriptome contig were not detected

## Sheet: Table_S3
	Table S3. Genes for compound transport in the gills of Bathymodiolus japonicus and methane-oxidizing symbionts.
		Gene symbol	Origin of gene name	KEGG NO.	Host TPM	Symbiont TPM
	Transporters in Eukaryote
	Sterols transport related factors
		NPC1	Niemann-Pick C1 protein	K12385	9.51	ND
		NPC2	Niemann-Pick C2 protein	K13443	63.83	ND
		OSBPL5	oxysterol-binding protein-related protein 5	K20464	2.51	ND
		VAPA	vesicle-associated membrane protein-associated protein A	K06096	42.11	ND
		STARD3	StAR-related lipid transfer protein 3	K22291	12.33	ND
	Amino acid transporters
		SLC7A5	solute carrier family 7 (L-type amino acid transporter), member 5	K13780	4.94	ND
		SLC38A9	solute carrier family 38 (sodium-coupled neutral amino acid transporter), member 9	K14995	3.42	ND
	ABCA subfamily
		ABCA1	ATP-binding cassette, subfamily A (ABC1), member 1	K05641	19.66	ND
		ABCA2	ATP-binding cassette, subfamily A (ABC1), member 2	K05642	17.35	ND
		ABCA3	ATP-binding cassette, subfamily A (ABC1), member 3	K05643	25.97	ND
		ABCA4	ATP-binding cassette, subfamily A (ABC1), member 4	K05644	19.66	ND
		ABCA12	ATP-binding cassette, subfamily A (ABC1), member 12	K05646	1.67	ND
		ABCA5	ATP-binding cassette, subfamily A (ABC1), member 5	K05648	28.99	ND
	ABCG subfamily
		ABCG1	ATP-binding cassette, subfamily G (WHITE), member 1	K05679	47.33	ND
		ABCG2	ATP-binding cassette, subfamily G (WHITE), member 2	K05681	4.02	ND
		ABCG5	ATP-binding cassette, subfamily G (WHITE), member 5 (sterolin 1)	K05683	3.9	ND
		ABCG8	ATP-binding cassette, subfamily G (WHITE), member 8 (sterolin 2)	K05684	0.58	ND
	Transporters in Prokaryote
	Oligisaccharide, polyol, and lipid transporters
		Phospholipid
		mlaC	phospholipid transport system substrate-binding protein	K07323	ND	493.91
		mlaD, linM	phospholipid/cholesterol/gamma-HCH transport system substrate-binding protein	K02067	ND	30.78
		mlaE, linK	phospholipid/cholesterol/gamma-HCH transport system permease protein	K02066	ND	30.78
		mlaB	phospholipid transport system transporter-binding protein	K07122	ND	30.78
		mlaF, linL, mkl	phospholipid/cholesterol/gamma-HCH transport system ATP-binding protein	K02065	ND	30.78
	ABC-2 and other transporters
		Lipopolysaccharide
		ABC-2.LPSE.P	lipopolysaccharide transport system permease protein	K09690	ND	16.15
		ABC-2.LPSE.A	lipopolysaccharide transport system ATP-binding protein	K09691	ND	16.15
		lptF	lipopolysaccharide export system permease protein	K07091	ND	13.04
		lptG	lipopolysaccharide export system permease protein	K11720	ND	13.04
		lptB	lipopolysaccharide export system ATP-binding protein	K06861	ND	86.19
		Lipoprotein
		lolC_E	lipoprotein-releasing system permease protein	K09808	ND	24.23
		lolD	lipoprotein-releasing system ATP-binding protein	K09810	ND	24.23
		Heme
		ccmA	heme exporter protein A	K02193	ND	31.76
		ccmB	heme exporter protein B	K02194	ND	31.76
		ccmC	heme exporter protein C	K02195	ND	23.35
		ccmD	heme exporter protein D	K02196	ND	15.75
	Bacterial secretion system
	Type II secretion system
		gspD	general secretion pathway protein D	K02453	ND	19.02
		gspE	general secretion pathway protein E	K02454	ND	43.31
		gspF	general secretion pathway protein F	K02455	ND	43.31
		gspG	general secretion pathway protein G	K02456	ND	43.31
		gspH	general secretion pathway protein H	K02457	ND	19.02
		gspI	general secretion pathway protein I	K02458	ND	19.02
		gspJ	general secretion pathway protein J	K02459	ND	19.02
		gspK	general secretion pathway protein K	K02460	ND	19.02
		gspL	general secretion pathway protein L	K02461	ND	19.02
		gspM	general secretion pathway protein M	K02462	ND	19.02
	Sec-SRP (Secretion-Signal Recognition Particle)
		secA	preprotein translocase subunit SecA	K03070	ND	4225.47
		secB	preprotein translocase subunit SecB	K03071	ND	22.37
		secD	preprotein translocase subunit SecD	K03072	ND	113.95
		secE	preprotein translocase subunit SecE	K03073	ND	171.9
		secF	preprotein translocase subunit SecF	K03074	ND	113.95
		secG	preprotein translocase subunit SecG	K03075	ND	24.75
		secY	preprotein translocase subunit SecY	K03076	ND	167.53
		SRP54, ffh	signal recognition particle subunit SRP54	K03106	ND	39.48
		ftsY	fused signal recognition particle receptor	K03110	ND	68.34
		yajC	preprotein translocase subunit YajC	K03210	ND	113.95
		yidC, spoIIIJ, OXA1, ccfA	YidC/Oxa1 family membrane protein insertase	K03217	ND	33.03
	Twin arginine targeting
		tatA	sec-independent protein translocase protein TatA	K03116	ND	151.65
		tatB	sec-independent protein translocase protein TatB	K03117	ND	151.65
		tatC	sec-independent protein translocase protein TatC	K03118	ND	151.65
	TPM; transcripts per kilobase million
	ND; gene in the symbiont genome and the transcriptome contig were not detected

## Sheet: Table_S4
	Table S4. Genes for phagocytic and mTORC1 signaling pathway in Bathymodiolus japonicus.
		Gene symbol	Origin of gene name	KEGG NO.	Host TPM	Symbiont TPM
	Phagosome/Lysosome
		RAB5C	Ras-related protein Rab-5C	K07889	115.57	ND
		EEA1	early endosome antigen 1	K12478	36.07	ND
		RAB7A	Ras-related protein Rab-7A	K07897	109.12	ND
		RAB9A *	Ras-related protein Rab-9A	K07899	25.9	ND
		RAB9B	Ras-related protein Rab-9B	K07900	ND	ND
		M6PR	Cation-dependent mannose-6-phosphate receptor	K10089	81.18	ND
		M6PR/IGF2R *	Cation-independent mannose-6pphosphate receptor / insulin-like growth factor 2 receptor	K06564	24.98	ND
		LAMP1_2 *	lysosomal-associated membrane protein 1/2	K06528	282.32	ND
		ATPeV1H	V-type H+-transporting ATPase subunit H	K02144	59.94	ND
		ATPeV0D	V-type H+-transporting ATPase subunit d	K02146	83.61	ND
		ATPeV1B	V-type H+-transporting ATPase subunit B	K02147	81.14	ND
		ATPeV1C	V-type H+-transporting ATPase subunit C	K02148	40.48	ND
		ATPeV1D	V-type H+-transporting ATPase subunit D	K02149	33.4	ND
		ATPeV1E	V-type H+-transporting ATPase subunit E	K02150	159.69	ND
		ATPeV1F *	V-type H+-transporting ATPase subunit F	K02151	35.87	ND
		ATPeV1G	V-type H+-transporting ATPase subunit G	K02152	67.42	ND
		ATPeV0E	V-type H+-transporting ATPase subunit e	K02153	94.96	ND
		ATPeV0A	V-type H+-transporting ATPase subunit a	K02154	89.77	ND
		ATPeV0C	V-type H+-transporting ATPase 16kDa proteolipid subunit	K02155	147.74	ND
		ATPeV0B	V-type H+-transporting ATPase 21kDa proteolipid subunit	K03661	94.14	ND
		ATPeVS1	V-type H+-transporting ATPase S1 subunit	K03662	121.5	ND
	mTOR signaling
		RP-S6e	small subunit ribosomal protein S6e	K02991	662.22	ND
		EIF4B	translation initiation factor 4B	K03258	31.88	ND
		EIF4E	translation initiation factor 4E	K03259	38.5	ND
		LAMTOR3	ragulator complex protein LAMTOR3	K04370	29.44	ND
		RPS6KB	ribosomal protein S6 kinase beta	K04688	27.11	ND
		MTOR *	serine/threonine-protein kinase mTOR	K07203	16.14	ND
		RAPTOR	regulatory associated protein of mTOR	K07204	6.75	ND
		RHEB	Ras homolog enriched in brain	K07208	15.77	ND
		MLST8	target of rapamycin complex subunit LST8	K08266	16.55	ND
		FLCN	folliculin	K09594	27.21	ND
		CLIP1	CAP-Gly domain-containing linker protein 1	K10421	25.55	ND
		TELO2	telomere length regulation protein	K11137	5.01	ND
		SLC7A5	solute carrier family 7 (L-type amino acid transporter), member 5	K13780	7.34	ND
		SLC38A9	solute carrier family 38 (sodium-coupled neutral amino acid transporter), member 9	K14995	5.32	ND
		LPIN	phosphatidate phosphatase LPIN	K15728	31.84	ND
		RRAGA_B	Ras-related GTP-binding protein A/B	K16185	94.13	ND
		RRAGC_D	Ras-related GTP-binding protein C/D	K16186	21.87	ND
		LAMTOR5	ragulator complex protein LAMTOR5	K16344	37.47	ND
		LAMTOR1	ragulator complex protein LAMTOR1	K20397	54.65	ND
		LAMTOR2	ragulator complex protein LAMTOR2	K20398	42.21	ND
		LAMTOR4	ragulator complex protein LAMTOR4	K20399	12.88	ND
		FNIP1	folliculin-interacting protein 1	K20400	ND	ND
		FNIP2	folliculin-interacting protein 2	K20401	40.81	ND
		TTI1	TELO2-interacting protein 1	K20403	9.36	ND
	TPM; transcripts per kilobase million
	ND; gene in the symbiont genome or the host transcriptome contig were not detected
	*, the contig sequences showing homology with the antigen sequences against the antibodies used

## Sheet: Table_S5
	Table S5. Comparison of the genes among bivalves genomes in phagocytosis and mTORC1 signaling pathway detected in Bathymodiolus japonicus.
		Gene symbol	KEGG No.	Bathymodiolus japonicus (Deep-sea mussel)	Bathymodiolus/ Gigantidas platifrons (Deep-sea mussel)	Crassostrea gigas (Pacific oyster)	Mizuhopecten yessoensis (Yesso scallop)	Pecten maximus (king scallop)	Mercenaria mercenaria (Northern quahog)	Mytilus californianus (California mussel)
	Phagosome/Lysosome
		RAB5C	K07889	+	+	+	+	–	+	+
		EEA1	K12478	+	+	+	+	+	+	–
		RAB7A	K07897	+	+	+	+	+	+	+
		RAB9A	K07899	+	+	+	+	+	+	+
		RAB9B	K07900	–	–	–	–	–	–	–
		M6PR	K10089	+	+	+	+	+	+	+
		M6PR/IGF2R	K06564	+	+	+	+	+	+	–
		LAMP1_2	K06528	+	+	+	+	+	+	–
		ATPeV1H	K02144	+	+	+	+	+	+	+
		ATPeV0D	K02146	+	+	+	+	+	+	+
		ATPeV1B	K02147	+	+	+	+	+	+	+
		ATPeV1C	K02148	+	+	+	+	+	+	+
		ATPeV1D	K02149	+	+	+	+	+	+	+
		ATPeV1E	K02150	+	+	+	+	+	+	+
		ATPeV1F	K02151	+	+	+	+	+	+	+
		ATPeV1G	K02152	+	+	+	+	+	+	+
		ATPeV0E	K02153	+	+	+	–	–	+	–
		ATPeV0A	K02154	+	+	+	+	+	+	+
		ATPeV0C	K02155	+	+	+	+	+	–	+
		ATPeV0B	K03661	+	+	+	+	+	–	+
		ATPeVS1	K03662	+	+	+	+	+	+	–
	mTOR signaling
		RP-S6e	K02991	+	+	+	+	+	+	+
		EIF4B	K03258	+	+	+	+	+	+	–
		EIF4E	K03259	+	+	+	+	+	+	+
		LAMTOR3	K04370	+	+	+	+	+	+	+
		RPS6KB	K04688	+	+	+	+	+	+	+
		MTOR *	K07203	+	+	+	+	+	+	+
		RAPTOR	K07204	+	+	+	+	+	+	+
		RHEB	K07208	+	+	+	+	+	+	+
		MLST8	K08266	+	+	+	+	+	+	+
		FLCN	K09594	+	+	+	+	+	+	+
		CLIP1	K10421	+	+	+	+	+	+	–
		TELO2	K11137	+	+	+	+	+	+	–
		SLC7A5	K13780	+	+	+	+	+	+	+
		SLC38A9	K14995	+	+	+	+	+	+	+
		LPIN	K15728	+	+	+	+	+	+	–
		RRAGA_B	K16185	+	+	+	+	+	+	+
		RRAGC_D	K16186	+	+	+	+	+	+	+
		LAMTOR5	K16344	+	–	+	+	+	+	+
		LAMTOR1	K20397	+	+	+	+	+	–	–
		LAMTOR2	K20398	+	+	+	+	+	+	+
		LAMTOR4	K20399	+	+	+	+	+	+	+
		FNIP1	K20400	–	+	+	–	–	+	–
		FNIP2	K20401	+	–	–	+	+	–	–
		TTI1	K20403	+	+	+	+	+	+	–
	Plus symbols (+); the genes were present in transcripts of B. Japonicus and in genomes of bivalves.
	Minus symbols (–); the genes were not present in transcripts of B. Japonicus and in genomes of bivalves.
